# Supplementary material for: Adding salt to foods increases the risk of metabolic dysfunction-associated steatotic liver disease
Source: Commun Med (Lond). 2025 Aug 8;5:342. doi: 10.1038/s43856-025-01074-4 (PMC12334587; doi:10.1038/s43856-025-01074-4)
Supplement: Supplementary file 4 — Supplementary Data 1 [file 43856_2025_1074_MOESM4_ESM.xlsx]

## Sheet: Sheet1
Supplementary Data 1. Stratified analyses for association between the frequency of adding salt to foods and risk of MASLD.
		Frequency of adding salt to foods, HR (95% CI)
Variable	Events No./total No.	Never/rarely	Sometimes	Usually	Always	P for trend	P for interaction
Age
<60 years	3952/279986	1 (reference)	1.09 (1.02-1.18)	1.28 (1.16-1.41)	1.37 (1.21-1.54)	4.33576e-11	0.232814
≥60 years	3219/214124	1 (reference)	1.06 (0.98-1.15)	1.11 (1.00-1.23)	1.37 (1.19-1.58)	2.1895e-05
Sex
Female	3815/270420	1 (reference)	1.10 (1.02-1.18)	1.22 (1.10-1.35)	1.37 (1.20-1.56)	2.37479e-09	0.75245
Male	3356/223690	1 (reference)	1.06 (0.98-1.15)	1.19 (1.07-1.31)	1.36 (1.19-1.56)	4.71828e-07
Ethnicity
Non-White	471/26769	1 (reference)	1.20 (0.97-1.48)	1.07 (0.80-1.44)	1.21 (0.90-1.64)	0.224758	0.143328
White	6700/467341	1 (reference)	1.07 (1.01-1.13)	1.21 (1.13-1.30)	1.39 (1.26-1.54)	4.12479e-15
Townsend deprivation index
Low (<median)	2821/247401	1 (reference)	1.12 (1.03-1.23)	1.20 (1.07-1.34)	1.55 (1.32-1.82)	2.49457e-08	0.249801
High (≥median)	4350/246709	1 (reference)	1.05 (0.98-1.13)	1.20 (1.10-1.31)	1.31 (1.17-1.47)	3.55243e-08
Education level
Less than high school	1797/84957	1 (reference)	0.99 (0.89-1.11)	1.03 (0.89-1.19)	1.24 (1.06-1.45)	0.0192002	0.0702223
High school or equivalent	3768/246709	1 (reference)	1.10 (1.02-1.19)	1.25 (1.14-1.38)	1.49 (1.31-1.70)	4.67209e-12
College or above	1606/162444	1 (reference)	1.13 (1.01-1.27)	1.28 (1.10-1.49)	1.22 (0.94-1.57)	0.000290531
Healthy diet score
Healthy (≥4)	3715/229613	1 (reference)	1.04 (0.96-1.12)	1.11 (1.01-1.22)	1.33 (1.18-1.49)	3.80328e-06	0.084999
Unhealthy (<4)	3456/264497	1 (reference)	1.12 (1.04-1.21)	1.32 (1.18-1.47)	1.41 (1.21-1.65)	4.89905e-11
Smoking status
Never	3290/272264	1 (reference)	1.04 (0.96-1.13)	1.15 (1.02-1.29)	1.49 (1.29-1.73)	5.54383e-07	0.117377
Ever	3881/221846	1 (reference)	1.11 (1.03-1.20)	1.23 (1.13-1.35)	1.31 (1.17-1.48)	2.17519e-09
Alcohol consumption
None currently	940/39447	1 (reference)	0.96 (0.82-1.12)	0.96 (0.77-1.19)	1.27 (1.02-1.59)	0.159643	0.0113993
Up to twice per week	3770/240663	1 (reference)	1.06 (0.99-1.15)	1.20 (1.08-1.33)	1.32 (1.15-1.51)	8.9221e-07
Three or more times per week	2461/214000	1 (reference)	1.16 (1.06-1.28)	1.30 (1.16-1.45)	1.49 (1.27-1.74)	1.41316e-10
Physical activity level
Low	1767/92555	1 (reference)	1.09 (0.98-1.22)	1.19 (1.03-1.37)	1.32 (1.10-1.57)	0.000424831	0.829493
Moderate	2821/200323	1 (reference)	1.06 (0.97-1.15)	1.15 (1.03-1.29)	1.32 (1.13-1.54)	5.55056e-05
High	2583/201232	1 (reference)	1.10 (1.01-1.21)	1.26 (1.12-1.42)	1.46 (1.25-1.70)	4.80882e-09
Metabolic syndrome severity
Low (<3)	2565/299654	1 (reference)	1.05 (0.96-1.15)	1.20 (1.07-1.36)	1.49 (1.27-1.73)	6.83386e-08	0.118749
High (≥3)	4606/194456	1 (reference)	1.10 (1.03-1.17)	1.20 (1.10-1.31)	1.31 (1.16-1.47)	1.0592e-08
Cancer
No	6497/452668	1 (reference)	1.08 (1.02-1.15)	1.19 (1.11-1.29)	1.39 (1.26-1.54)	1.75836e-14	0.501603
Yes	674/41442	1 (reference)	1.05 (0.88-1.25)	1.25 (1.00-1.57)	1.13 (0.81-1.56)	0.103999
Cardiovascular disease
No	5053/416039	1 (reference)	1.11 (1.04-1.18)	1.22 (1.12-1.33)	1.44 (1.29-1.61)	2.06016e-14	0.0736554
Yes	2118/78071	1 (reference)	1.01 (0.91-1.12)	1.14 (1.00-1.31)	1.20 (1.01-1.43)	0.0134839
BMI
18.5-24.9 kg/m2	716/160188	1 (reference)	1.13 (0.95-1.35)	1.19 (0.94-1.51)	2.02 (1.55-2.62)	3.48173e-06	0.00132606
25-29.9 kg/m2	2554/208961	1 (reference)	1.05 (0.95-1.14)	1.13 (1.00-1.28)	1.23 (1.04-1.44)	0.00244108
≥30 kg/m2	3828/119810	1 (reference)	1.02 (0.95-1.10)	1.14 (1.03-1.25)	1.27 (1.12-1.44)	4.47494e-05
Note: Results were adjusted for age, sex, ethnicity, Townsend deprivation index, education level, healthy diet score, smoking status, alcohol consumption, physical activity level, metabolic syndrome severity, cancer, and cardiovascular disease Abbreviation: BMI body mass index, CI confidence interval, HR hazard ratio
