# Supplementary material for: Adding salt to foods increases the risk of metabolic dysfunction-associated steatotic liver disease
Source: Commun Med (Lond). 2025 Aug 8;5:342. doi: 10.1038/s43856-025-01074-4 (PMC12334587; doi:10.1038/s43856-025-01074-4)
Supplement: Supplementary file 5 — Supplementary Data 2 [file 43856_2025_1074_MOESM5_ESM.xlsx]

## Sheet: Sheet1
Supplementary Data 2. Mediation effect of 30 blood biomarkers on the relationship between the frequency of adding salt to foods (reference group: never/rarely) and risk of MASLD.
Exposure level	Blood biomarkers	HR (95% CI) without adjusting for mediator	HR (95% CI) adjusting for mediator	Proportion explained by mediator (%)	P for mediation
Sometimes	ALT	1.06 (1.00-1.13)	1.05 (0.99-1.12)	18.0 (2.8-63.0)	0.0622
Usually	ALT	1.20 (1.13-1.27)	1.20 (1.13-1.27)	NA	NA
Always	ALT	1.33 (1.25-1.41)	1.32 (1.24-1.40)	1.2 (0.0-59.0)	0.252
Sometimes	Albumin	1.06 (1.00-1.13)	1.06 (1.00-1.13)	NA	NA
Usually	Albumin	1.19 (1.12-1.26)	1.19 (1.12-1.26)	NA	NA
Always	Albumin	1.32 (1.24-1.40)	1.32 (1.24-1.40)	NA	NA
Sometimes	Alkaline phosphatase	1.07 (1.02-1.14)	1.08 (1.02-1.14)	NA	NA
Usually	Alkaline phosphatase	1.19 (1.13-1.26)	1.19 (1.13-1.26)	NA	NA
Always	Alkaline phosphatase	1.33 (1.26-1.41)	1.32 (1.24-1.39)	3.5 (2.4-5.2)	7.94075e-10
Sometimes	Apolipoprotein A	1.06 (1.00-1.13)	1.06 (1.00-1.13)	NA	NA
Usually	Apolipoprotein A	1.19 (1.12-1.26)	1.19 (1.12-1.27)	NA	NA
Always	Apolipoprotein A	1.33 (1.25-1.41)	1.33 (1.25-1.41)	NA	NA
Sometimes	Apolipoprotein B	1.06 (1.00-1.12)	1.06 (1.00-1.12)	NA	NA
Usually	Apolipoprotein B	1.20 (1.13-1.27)	1.20 (1.13-1.27)	NA	NA
Always	Apolipoprotein B	1.32 (1.25-1.40)	1.32 (1.25-1.40)	NA	NA
Sometimes	AST	1.06 (1.00-1.13)	1.07 (1.01-1.13)	NA	NA
Usually	AST	1.19 (1.13-1.27)	1.20 (1.13-1.27)	NA	NA
Always	AST	1.33 (1.25-1.41)	1.33 (1.25-1.41)	NA	NA
Sometimes	C-reactive protein	1.07 (1.01-1.14)	1.07 (1.01-1.13)	7.3 (2.8-17.7)	6.02409e-06
Usually	C-reactive protein	1.19 (1.13-1.26)	1.19 (1.12-1.25)	3.5 (2.1-5.7)	9.49076e-08
Always	C-reactive protein	1.33 (1.25-1.40)	1.31 (1.24-1.39)	4.7 (3.6-6.1)	1E-350
Sometimes	Calcium	1.06 (1.00-1.13)	1.06 (1.00-1.13)	NA	NA
Usually	Calcium	1.19 (1.12-1.26)	1.19 (1.12-1.27)	NA	NA
Always	Calcium	1.32 (1.25-1.41)	1.33 (1.25-1.41)	NA	NA
Sometimes	Cholesterol	1.06 (1.00-1.13)	1.07 (1.01-1.13)	NA	NA
Usually	Cholesterol	1.19 (1.13-1.27)	1.20 (1.13-1.27)	NA	NA
Always	Cholesterol	1.33 (1.25-1.41)	1.34 (1.26-1.42)	NA	NA
Sometimes	Creatinine	1.06 (1.00-1.13)	1.06 (1.00-1.13)	NA	NA
Usually	Creatinine	1.20 (1.13-1.27)	1.20 (1.13-1.27)	NA	NA
Always	Creatinine	1.33 (1.25-1.41)	1.33 (1.25-1.41)	NA	NA
Sometimes	Cystatin C	1.07 (1.00-1.13)	1.07 (1.01-1.13)	NA	NA
Usually	Cystatin C	1.20 (1.13-1.27)	1.20 (1.13-1.27)	NA	NA
Always	Cystatin C	1.33 (1.25-1.41)	1.33 (1.25-1.40)	NA	NA
Sometimes	Direct bilirubin	1.05 (0.99-1.12)	1.05 (0.99-1.12)	NA	NA
Usually	Direct bilirubin	1.21 (1.14-1.29)	1.21 (1.14-1.29)	NA	NA
Always	Direct bilirubin	1.39 (1.31-1.48)	1.40 (1.31-1.49)	NA	NA
Sometimes	GGT	1.07 (1.01-1.14)	1.06 (1.00-1.13)	12.6 (2.7-42.5)	0.0513209
Usually	GGT	1.19 (1.13-1.26)	1.18 (1.12-1.26)	4.6 (1.1-16.7)	0.0712005
Always	GGT	1.33 (1.26-1.41)	1.27 (1.19-1.34)	17.4 (12.8-23.1)	1E-350
Sometimes	Glucose	1.06 (1.00-1.13)	1.06 (1.00-1.13)	NA	NA
Usually	Glucose	1.19 (1.12-1.26)	1.19 (1.12-1.26)	NA	NA
Always	Glucose	1.32 (1.24-1.40)	1.32 (1.24-1.40)	NA	NA
Sometimes	HbA1c	1.06 (1.00-1.12)	1.06 (1.00-1.12)	3.8 (1.1-11.9)	0.00349477
Usually	HbA1c	1.20 (1.13-1.27)	1.20 (1.13-1.27)	NA	NA
Always	HbA1c	1.33 (1.26-1.41)	1.31 (1.24-1.39)	4.8 (3.8-6.0)	1E-350
Sometimes	HDL cholesterol	1.06 (1.00-1.13)	1.06 (1.00-1.13)	NA	NA
Usually	HDL cholesterol	1.19 (1.12-1.26)	1.19 (1.12-1.26)	NA	NA
Always	HDL cholesterol	1.32 (1.24-1.40)	1.33 (1.25-1.41)	NA	NA
Sometimes	IGF-1	1.08 (1.02-1.14)	1.05 (1.00-1.12)	28.8 (11.8-54.8)	1E-350
Usually	IGF-1	1.20 (1.13-1.27)	1.16 (1.09-1.23)	18.8 (13.4-25.7)	1E-350
Always	IGF-1	1.33 (1.26-1.41)	1.27 (1.20-1.34)	17.5 (14.1-21.4)	1E-350
Sometimes	LDL direct	1.07 (1.01-1.13)	1.07 (1.01-1.13)	NA	NA
Usually	LDL direct	1.20 (1.13-1.27)	1.20 (1.14-1.28)	NA	NA
Always	LDL direct	1.33 (1.25-1.41)	1.34 (1.26-1.42)	NA	NA
Sometimes	Lipoprotein A	1.06 (0.99-1.13)	1.06 (0.99-1.13)	NA	NA
Usually	Lipoprotein A	1.15 (1.08-1.23)	1.15 (1.07-1.23)	NA	NA
Always	Lipoprotein A	1.32 (1.24-1.41)	1.32 (1.24-1.41)	NA	NA
Sometimes	Oestradiol	1.05 (0.90-1.22)	1.05 (0.90-1.22)	NA	NA
Usually	Oestradiol	1.23 (1.06-1.43)	1.23 (1.06-1.43)	NA	NA
Always	Oestradiol	1.77 (1.52-2.06)	1.77 (1.53-2.06)	NA	NA
Sometimes	Phosphate	1.07 (1.01-1.13)	1.07 (1.01-1.13)	NA	NA
Usually	Phosphate	1.19 (1.12-1.26)	1.19 (1.12-1.27)	NA	NA
Always	Phosphate	1.32 (1.24-1.41)	1.32 (1.25-1.41)	NA	NA
Sometimes	Rheumatoid factor	1.09 (0.90-1.33)	1.09 (0.90-1.33)	NA	NA
Usually	Rheumatoid factor	1.29 (1.06-1.57)	1.29 (1.06-1.57)	NA	NA
Always	Rheumatoid factor	1.14 (0.94-1.39)	1.14 (0.94-1.39)	NA	NA
Sometimes	SHBG	1.07 (1.01-1.14)	1.07 (1.01-1.14)	2.0 (0.6-7.0)	0.0193298
Usually	SHBG	1.18 (1.11-1.25)	1.18 (1.11-1.25)	NA	NA
Always	SHBG	1.32 (1.24-1.40)	1.33 (1.25-1.41)	NA	NA
Sometimes	Testosterone	1.05 (0.99-1.12)	1.05 (0.99-1.12)	NA	NA
Usually	Testosterone	1.20 (1.13-1.27)	1.20 (1.13-1.27)	NA	NA
Always	Testosterone	1.34 (1.26-1.43)	1.35 (1.27-1.43)	NA	NA
Sometimes	Total bilirubin	1.07 (1.01-1.13)	1.07 (1.01-1.13)	NA	NA
Usually	Total bilirubin	1.20 (1.13-1.27)	1.20 (1.13-1.27)	NA	NA
Always	Total bilirubin	1.33 (1.25-1.41)	1.33 (1.26-1.41)	NA	NA
Sometimes	Total protein	1.07 (1.01-1.13)	1.07 (1.01-1.13)	NA	NA
Usually	Total protein	1.19 (1.12-1.26)	1.19 (1.12-1.26)	NA	NA
Always	Total protein	1.32 (1.24-1.40)	1.32 (1.25-1.41)	NA	NA
Sometimes	Triglycerides	1.07 (1.01-1.14)	1.07 (1.01-1.13)	5.2 (2.0-12.4)	7.91836e-06
Usually	Triglycerides	1.19 (1.13-1.26)	1.18 (1.12-1.25)	4.5 (3.0-6.5)	1E-350
Always	Triglycerides	1.33 (1.26-1.41)	1.32 (1.25-1.40)	2.8 (2.1-3.6)	1E-350
Sometimes	Urate	1.07 (1.02-1.14)	1.07 (1.01-1.13)	8.3 (3.2-19.7)	1.90536e-05
Usually	Urate	1.19 (1.12-1.26)	1.19 (1.12-1.26)	2.0 (0.8-4.7)	0.00775049
Always	Urate	1.33 (1.26-1.41)	1.32 (1.25-1.40)	2.3 (1.4-3.6)	4.1811e-06
Sometimes	Urea	1.07 (1.01-1.14)	1.07 (1.01-1.14)	NA	NA
Usually	Urea	1.19 (1.13-1.26)	1.19 (1.13-1.26)	NA	NA
Always	Urea	1.33 (1.25-1.41)	1.33 (1.25-1.41)	NA	NA
Sometimes	Vitamin D	1.07 (1.00-1.13)	1.07 (1.00-1.13)	NA	NA
Usually	Vitamin D	1.19 (1.12-1.27)	1.19 (1.12-1.27)	NA	NA
Always	Vitamin D	1.31 (1.24-1.39)	1.31 (1.24-1.39)	NA	NA
Note: Results were adjusted for age, sex, ethnicity, Townsend deprivation index, education level, healthy diet score, smoking status, alcohol consumption, physical activity level, metabolic syndrome severity, cancer, and cardiovascular disease. NA indicates that the candidate blood biomarker is not intermediate to the association between frequency of adding salt to food and risk of MASLD. Abbrevi…
