# Supplementary material for: Adding salt to foods increases the risk of metabolic dysfunction-associated steatotic liver disease
Source: Commun Med (Lond). 2025 Aug 8;5:342. doi: 10.1038/s43856-025-01074-4 (PMC12334587; doi:10.1038/s43856-025-01074-4)
Supplement: Supplementary file 6 — Supplementary Data 3 [file 43856_2025_1074_MOESM6_ESM.xlsx]

## Sheet: Sheet1
Supplementary Data 3. Joint associations between genetic predictors and the frequency of adding salt to foods on the risk of MASLD.
Exposure level	SNP	Genotype	HR (95% CI)	P	P for interaction
Never/rarely	PNPLA3-rs738409	C/C	1 (reference)		0.025
Never/rarely	PNPLA3-rs738409	C/G	1.32 (1.23-1.42)	1.59843e-14
Never/rarely	PNPLA3-rs738409	G/G	2.13 (1.88-2.41)	2.8104e-33
Sometimes	PNPLA3-rs738409	C/C	1.05 (0.97-1.13)	0.197933
Sometimes	PNPLA3-rs738409	C/G	1.46 (1.34-1.58)	1.13434e-18
Sometimes	PNPLA3-rs738409	G/G	2.30 (1.96-2.69)	5.89579e-25
Usually	PNPLA3-rs738409	C/C	1.31 (1.19-1.44)	2.28949e-08
Usually	PNPLA3-rs738409	C/G	1.36 (1.21-1.54)	4.07994e-07
Usually	PNPLA3-rs738409	G/G	2.37 (1.88-2.98)	1.84055e-13
Always	PNPLA3-rs738409	C/C	1.24 (1.09-1.42)	0.00131387
Always	PNPLA3-rs738409	C/G	1.82 (1.57-2.11)	8.42034e-16
Always	PNPLA3-rs738409	G/G	3.01 (2.26-4.00)	3.31819e-14
Never/rarely	TM6SF2-rs58542926	C/C	1 (reference)		0.247
Never/rarely	TM6SF2-rs58542926	C/T	1.32 (1.21-1.44)	7.25058e-10
Never/rarely	TM6SF2-rs58542926	T/T	2.06 (1.47-2.87)	6.05196e-05
Sometimes	TM6SF2-rs58542926	C/C	1.06 (1.00-1.13)	0.0730651
Sometimes	TM6SF2-rs58542926	C/T	1.49 (1.33-1.66)	2.04092e-12
Sometimes	TM6SF2-rs58542926	T/T	3.24 (2.25-4.67)	3.10564e-10
Usually	TM6SF2-rs58542926	C/C	1.18 (1.09-1.28)	6.77219e-05
Usually	TM6SF2-rs58542926	C/T	1.65 (1.41-1.93)	2.47507e-10
Usually	TM6SF2-rs58542926	T/T	2.43 (1.26-4.67)	0.00795903
Always	TM6SF2-rs58542926	C/C	1.33 (1.20-1.48)	8.18459e-08
Always	TM6SF2-rs58542926	C/T	1.69 (1.36-2.10)	1.92805e-06
Always	TM6SF2-rs58542926	T/T	0.93 (0.23-3.72)	0.91876
Never/rarely	HSD17B13-rs72613567	TA/TA	1 (reference)		0.78
Never/rarely	HSD17B13-rs72613567	T/TA	0.94 (0.88-1.01)	0.0819802
Never/rarely	HSD17B13-rs72613567	T/T	0.93 (0.81-1.06)	0.277568
Sometimes	HSD17B13-rs72613567	TA/TA	1.08 (1.00-1.16)	0.0426044
Sometimes	HSD17B13-rs72613567	T/TA	0.98 (0.90-1.07)	0.716998
Sometimes	HSD17B13-rs72613567	T/T	1.08 (0.91-1.27)	0.372937
Usually	HSD17B13-rs72613567	TA/TA	1.14 (1.03-1.26)	0.00813502
Usually	HSD17B13-rs72613567	T/TA	1.16 (1.04-1.30)	0.00799183
Usually	HSD17B13-rs72613567	T/T	1.20 (0.95-1.52)	0.122786
Always	HSD17B13-rs72613567	TA/TA	1.27 (1.12-1.45)	0.000175436
Always	HSD17B13-rs72613567	T/TA	1.26 (1.08-1.46)	0.00295597
Always	HSD17B13-rs72613567	T/T	1.40 (1.01-1.93)	0.0416843
Never/rarely	MTARC1-rs2642438	A/A	1 (reference)		0.832
Never/rarely	MTARC1-rs2642438	G/A	1.22 (1.06-1.40)	0.00495873
Never/rarely	MTARC1-rs2642438	G/G	1.37 (1.19-1.56)	5.54237e-06
Sometimes	MTARC1-rs2642438	A/A	1.18 (0.96-1.45)	0.116029
Sometimes	MTARC1-rs2642438	G/A	1.35 (1.16-1.55)	5.95725e-05
Sometimes	MTARC1-rs2642438	G/G	1.42 (1.23-1.64)	1.11671e-06
Usually	MTARC1-rs2642438	A/A	1.19 (0.90-1.57)	0.216095
Usually	MTARC1-rs2642438	G/A	1.45 (1.23-1.70)	8.89186e-06
Usually	MTARC1-rs2642438	G/G	1.63 (1.40-1.90)	5.5045e-10
Always	MTARC1-rs2642438	A/A	1.25 (0.86-1.82)	0.241023
Always	MTARC1-rs2642438	G/A	1.69 (1.40-2.04)	4.53164e-08
Always	MTARC1-rs2642438	G/G	1.73 (1.46-2.07)	7.7011e-10
Never/rarely	APOE-rs429358	C/C	1 (reference)		0.779
Never/rarely	APOE-rs429358	T/C	1.37 (1.04-1.81)	0.027158
Never/rarely	APOE-rs429358	T/T	1.81 (1.38-2.37)	1.93468e-05
Sometimes	APOE-rs429358	C/C	0.91 (0.56-1.47)	0.690541
Sometimes	APOE-rs429358	T/C	1.59 (1.19-2.11)	0.00145988
Sometimes	APOE-rs429358	T/T	1.90 (1.45-2.50)	4.45022e-06
Usually	APOE-rs429358	C/C	1.31 (0.73-2.36)	0.368261
Usually	APOE-rs429358	T/C	1.74 (1.29-2.35)	0.000310391
Usually	APOE-rs429358	T/T	2.10 (1.59-2.78)	1.88712e-07
Always	APOE-rs429358	C/C	1.28 (0.58-2.81)	0.542596
Always	APOE-rs429358	T/C	1.88 (1.36-2.62)	0.000157766
Always	APOE-rs429358	T/T	2.33 (1.75-3.11)	7.58468e-09
Never/rarely	GCKR-rs1260326	C/C	1 (reference)		0.515
Never/rarely	GCKR-rs1260326	C/T	1.04 (0.97-1.13)	0.242011
Never/rarely	GCKR-rs1260326	T/T	1.21 (1.10-1.34)	8.48807e-05
Sometimes	GCKR-rs1260326	C/C	1.01 (0.92-1.11)	0.834722
Sometimes	GCKR-rs1260326	C/T	1.17 (1.07-1.27)	0.000369723
Sometimes	GCKR-rs1260326	T/T	1.33 (1.18-1.49)	2.46191e-06
Usually	GCKR-rs1260326	C/C	1.22 (1.09-1.38)	0.000839673
Usually	GCKR-rs1260326	C/T	1.23 (1.10-1.38)	0.000183672
Usually	GCKR-rs1260326	T/T	1.38 (1.17-1.63)	0.000106742
Always	GCKR-rs1260326	C/C	1.24 (1.06-1.45)	0.00809792
Always	GCKR-rs1260326	C/T	1.38 (1.19-1.58)	9.1012e-06
Always	GCKR-rs1260326	T/T	1.78 (1.44-2.19)	5.93379e-08
Never/rarely	GPAM-rs2792751	C/C	1 (reference)		0.4
Never/rarely	GPAM-rs2792751	C/T	1.07 (0.99-1.14)	0.0696851
Never/rarely	GPAM-rs2792751	T/T	1.23 (1.08-1.39)	0.00107724
Sometimes	GPAM-rs2792751	C/C	1.06 (0.98-1.14)	0.148029
Sometimes	GPAM-rs2792751	C/T	1.19 (1.10-1.30)	2.6184e-05
Sometimes	GPAM-rs2792751	T/T	1.18 (1.00-1.39)	0.0541797
Usually	GPAM-rs2792751	C/C	1.14 (1.03-1.26)	0.0101844
Usually	GPAM-rs2792751	C/T	1.33 (1.19-1.48)	4.8946e-07
Usually	GPAM-rs2792751	T/T	1.52 (1.22-1.89)	0.000194927
Always	GPAM-rs2792751	C/C	1.29 (1.13-1.46)	0.000166484
Always	GPAM-rs2792751	C/T	1.51 (1.31-1.75)	1.48463e-08
Always	GPAM-rs2792751	T/T	1.22 (0.86-1.73)	0.261614
Never/rarely	MASLD PRS	T1	1 (reference)		0.098
Never/rarely	MASLD PRS	T2	1.33 (1.22-1.46)	2.73947e-10
Never/rarely	MASLD PRS	T3	1.79 (1.64-1.95)	2.68836e-41
Sometimes	MASLD PRS	T1	1.09 (0.98-1.22)	0.129051
Sometimes	MASLD PRS	T2	1.50 (1.36-1.66)	3.83584e-15
Sometimes	MASLD PRS	T3	1.83 (1.66-2.01)	8.97612e-35
Usually	MASLD PRS	T1	1.39 (1.21-1.60)	2.45696e-06
Usually	MASLD PRS	T2	1.52 (1.33-1.73)	8.53807e-10
Usually	MASLD PRS	T3	1.99 (1.77-2.25)	6.48868e-29
Always	MASLD PRS	T1	1.38 (1.15-1.67)	0.000749045
Always	MASLD PRS	T2	1.61 (1.35-1.92)	8.8131e-08
Always	MASLD PRS	T3	2.39 (2.07-2.77)	1.79861e-31
Note: Results were adjusted for age, sex, ethnicity, Townsend deprivation index, education level, healthy diet score, smoking status, alcohol consumption, physical activity level, metabolic syndrome severity, cancer, and cardiovascular disease. MASLD PRS was divided into tertiles (T), with T1 indicating the lowest tertile.
